# Supplementary material for: A flexible framework for minimal biomarker signature discovery from clinical omics studies without library size normalisation
Source: PLOS Digit Health. 2025 Mar 26;4(3):e0000780. doi: 10.1371/journal.pdig.0000780 (PMC11942414; doi:10.1371/journal.pdig.0000780)
Supplement: S1 Table — (XLSX) [file pdig.0000780.s005.xlsx]

## Sheet: RAPIDS interpretability table
Order of addition to signature	Gene	Description	Additional references to support description	Weight (up or down) for Bacterial cases vs Non-Infectious	Weight (up or down) for Viral cases vs Non-Infectious
1	USP18	USP18 is an isopeptidase and is also a potent inhibitor of interferon signalling. It has a role in enhancing adaptive immune response to viral infection and in tumorigenesis.	[1]	-	+
2	FAM20A	FAM20A encodes a protein that is likely secreted. It is implicated in diseases of enamel defect.		+	+
3	GHRL	GHRL encodes the ghrelin-obestatin preproprotein that is cleaved to yield two peptides, ghrelin and obestatin. Ghrelin is a well-known appetite stimulant and is believed to be a regulator of glucose-stimulated insulin secretion. Obestatin may play a role regulating adipocyte function and glucose metabolism.	[2]	+	-
4	S100A11	S100A11 encodes for a member of the S100 family of proteins, which are involved in regulating a diverse of processes including cell cycle progression and differentiation, and induction of apoptosis.	[3]	+	+
5	GABARAPL1	GABARAPL1 enables Tat protein binding activity and ubiquitin protein ligase binding activity. The protein is required for the secretion of extracellular vesicles (EV) with pro-angiogenic properties during hypoxia.	[4]	-	-
6	TENM1	TENM1 is involved in neural development and regulates the establishment of proper connectivity within the nervous system. It may also function as a cellular signal transducer.		-	+
7	ADAM17	ADAM17 encodes a membrane-anchored protein that is structurally related to snake venome disintegrins. It is involved in the cleavage of over 80 membrane-tethered proteins and is linked to a wide range of autoimmune and inflammatory diseases.	[5]	+	+
8	LAPTM5	LAPTM5 encodes a receptor on the lysosomal transmembrane and as such regulates lysosome stability. It is closely associated with regulation of immunity and inflammation.	[6]	-	-
9	SNX20	The protein product of SNX20 is one of a family that sorts and transports other proteins. It is involved in improving the immune response of immune cells.	[7]	+	+
10	DCUN1D3	DCUND13 contributes to the transfer of ubiquitin-like proteins (NEDdylation) to target cullin proteins, which then modifies activity and stability of the targets. It may play a role in cell cycle progression. Aberrant NEDdylation is associated with a range of pathologies.		-	-
References
[1] Honke, N., Shaabani, N., Zhang, D. E., Hardt, C., & Lang, K. S. (2016). Multiple functions of USP18. Cell death & disease, 7(11), e2444. https://doi.org/10.1038/cddis.2016.326
[2] Cowan, E., Burch, K. J., Green, B. D., & Grieve, D. J. (2016). Obestatin as a key regulator of metabolism and cardiovascular function with emerging therapeutic potential for diabetes. British journal of pharmacology, 173(14), 2165–2181. https://doi.org/10.1111/bph.13502
[3] Zhang, L., Zhu, T., Miao, H., & Liang, B. (2021). The Calcium Binding Protein S100A11 and Its Roles in Diseases. Frontiers in cell and developmental biology, 9, 693262. https://doi.org/10.3389/fcell.2021.693262
[4] Beaumont, J. E. J., Ju, J., Barbeau, L. M. O., Demers, I., Savelkouls, K. G., Derks, K., Bouwman, F. G., Wauben, M. H. M., Zonneveld, M. I., Keulers, T. G. H., & Rouschop, K. M. A. (2024). GABARAPL1 is essential in extracellular vesicle cargo loading and metastasis development. Radiotherapy and oncology : journal of the European Society for Therapeutic Radiology and Oncology, 190, 109968. htt…
[5] Saad, M.I. and Jenkins, B.J. (2024), The protease ADAM17 at the crossroads of disease: revisiting its significance in inflammation, cancer, and beyond. FEBS J, 291: 10-24. https://doi.org/10.1111/febs.16923
[6] Zhang, M. M., Liang, M. J., Zhang, D. M., Cai, J. N., Yang, Q. J., Zhao, Y., Zhang, J. P., & Li, Y. L. (2024). The function and mechanism of LAPTM5 in diseases. Biomedicine & pharmacotherapy, 178, 117237. https://doi.org/10.1016/j.biopha.2024.117237
[7] Wu, G. J., Ren, K., He, M., Xu, J. X., Li, Z. Q., Bo, D., & Xue, Q. (2021). SNX20 Expression Correlates with Immune Cell Infiltration and Can Predict Prognosis in Lung Adenocarcinoma. International journal of general medicine, 14, 7599–7611. https://doi.org/10.2147/IJGM.S337198
