# Supplementary material for: A flexible framework for minimal biomarker signature discovery from clinical omics studies without library size normalisation
Source: PLOS Digit Health. 2025 Mar 26;4(3):e0000780. doi: 10.1371/journal.pdig.0000780 (PMC11942414; doi:10.1371/journal.pdig.0000780)
Supplement: S2 Data — (XLSX) [file pdig.0000780.s007.xlsx]

## Sheet: Sheet 1
data	method	kfold.1	kfold.2	kfold.3	kfold.4	kfold.5
golub	lasso	1	1	0.975	0.979167	1
golub	elastic_net	1	1	0.925	1	1
golub	fspls	0.909091	1	0.925	0.9375	0.8
golub	mrmr	0.840909	1	0.975	0.979167	1
kaforou	lasso	0.944833	0.985294	0.957768	0.950226	0.917969
kaforou	elastic_net	0.942502	0.982198	0.959276	0.952489	0.935156
kaforou	fspls	0.954934	0.939628	0.969834	0.951735	0.928906
kaforou	mrmr	0.923854	0.948142	0.947964	0.941176	0.917188
Ng	lasso	0.934524	1	0.945141	0.928889	0.947368
Ng	elastic_net	0.936012	0.995342	0.923197	0.925926	0.937799
Ng	fspls	0.85119	0.987578	0.942006	0.946667	0.945774
Ng	mrmr	0.857143	0.973602	0.915361	0.912593	0.92185
