# Supplementary material for: A flexible framework for minimal biomarker signature discovery from clinical omics studies without library size normalisation
Source: PLOS Digit Health. 2025 Mar 26;4(3):e0000780. doi: 10.1371/journal.pdig.0000780 (PMC11942414; doi:10.1371/journal.pdig.0000780)
Supplement: S3 Data — (XLSX) [file pdig.0000780.s008.xlsx]

## Sheet: Sheet 1
Dataset	Method	kfold.1	kfold.2	kfold.3	kfold.4	kfold.5
Golub	lasso	2	2	4	13	9
Golub	elastic_net	2	8	2	6	19
Golub	fspls	2	2	2	2	2
Golub	mrmr	2	2	2	2	2
Kaforou	lasso	19	40	25	23	9
Kaforou	elastic_net	36	92	97	61	73
Kaforou	fspls	6	5	5	6	6
Kaforou	mrmr	6	5	5	6	6
Ng	lasso	27	59	18	5	15
Ng	elastic_net	64	75	22	10	36
Ng	fspls	4	5	5	4	5
Ng	mrmr	4	5	5	4	5
