# Supplementary material for: A flexible framework for minimal biomarker signature discovery from clinical omics studies without library size normalisation
Source: PLOS Digit Health. 2025 Mar 26;4(3):e0000780. doi: 10.1371/journal.pdig.0000780 (PMC11942414; doi:10.1371/journal.pdig.0000780)
Supplement: S4 Data — (XLSX) [file pdig.0000780.s009.xlsx]

## Sheet: Sheet 1
method	type	kfold 1	kfold 2	kfold 3	kfold 4	kfold 5
fspls	weighted	10	10	10	10	10
lasso	weighted	74	62	56	40	52
enet	weighted	102	120	104	116	105
mrmr	weighted	10	10	10	10	10
fspls	unweighted	10	10	4	10	10
lasso	unweighted	84	101	90	72	72
enet	unweighted	160	168	144	118	201
mrmr	unweighted	10	10	4	10	10
