# Supplementary material for: A flexible framework for minimal biomarker signature discovery from clinical omics studies without library size normalisation
Source: PLOS Digit Health. 2025 Mar 26;4(3):e0000780. doi: 10.1371/journal.pdig.0000780 (PMC11942414; doi:10.1371/journal.pdig.0000780)
Supplement: S5 Data — (XLSX) [file pdig.0000780.s010.xlsx]

## Sheet: Sheet 1
type	measure	method	name	value
weighted	Sensitivity	fspls	Non-Infectious	0.673913
weighted	Sensitivity	fspls	Bacterial	0.561338
weighted	Sensitivity	fspls	Viral	0.611607
weighted	Specificity	fspls	Non-Infectious	0.78499
weighted	Specificity	fspls	Bacterial	0.811111
weighted	Specificity	fspls	Viral	0.8
weighted	auc_vals	fspls	Non-Infectious	0.778508
weighted	auc_vals	fspls	Bacterial	0.728322
weighted	auc_vals	fspls	Viral	0.751318
weighted	Sensitivity	lasso	Non-Infectious	0.565217
weighted	Sensitivity	lasso	Bacterial	0.702602
weighted	Sensitivity	lasso	Viral	0.665179
weighted	Specificity	lasso	Non-Infectious	0.888438
weighted	Specificity	lasso	Bacterial	0.792593
weighted	Specificity	lasso	Viral	0.796825
weighted	auc_vals	lasso	Non-Infectious	0.824235
weighted	auc_vals	lasso	Bacterial	0.808041
weighted	auc_vals	lasso	Viral	0.813152
weighted	Sensitivity	enet	Non-Infectious	0.608696
weighted	Sensitivity	enet	Bacterial	0.698885
weighted	Sensitivity	enet	Viral	0.678571
weighted	Specificity	enet	Non-Infectious	0.892495
weighted	Specificity	enet	Bacterial	0.792593
weighted	Specificity	enet	Viral	0.803175
weighted	auc_vals	enet	Non-Infectious	0.841035
weighted	auc_vals	enet	Bacterial	0.817692
weighted	auc_vals	enet	Viral	0.82432
weighted	Sensitivity	mrmr	Non-Infectious	0.543478
weighted	Sensitivity	mrmr	Bacterial	0.698885
weighted	Sensitivity	mrmr	Viral	0.450893
weighted	Specificity	mrmr	Non-Infectious	0.803245
weighted	Specificity	mrmr	Bacterial	0.737037
weighted	Specificity	mrmr	Viral	0.819048
weighted	auc_vals	mrmr	Non-Infectious	0.764662
weighted	auc_vals	mrmr	Bacterial	0.782831
weighted	auc_vals	mrmr	Viral	0.737061
unweighted	Sensitivity	fspls	Non-Infectious	0.652174
unweighted	Sensitivity	fspls	Bacterial	0.64684
unweighted	Sensitivity	fspls	Viral	0.638393
unweighted	Specificity	fspls	Non-Infectious	0.84787
unweighted	Specificity	fspls	Bacterial	0.792593
unweighted	Specificity	fspls	Viral	0.806349
unweighted	auc_vals	fspls	Non-Infectious	0.801526
unweighted	auc_vals	fspls	Bacterial	0.77322
unweighted	auc_vals	fspls	Viral	0.793282
unweighted	Sensitivity	lasso	Non-Infectious	0.152174
unweighted	Sensitivity	lasso	Bacterial	0.802974
unweighted	Sensitivity	lasso	Viral	0.71875
unweighted	Specificity	lasso	Non-Infectious	0.997972
unweighted	Specificity	lasso	Bacterial	0.681481
unweighted	Specificity	lasso	Viral	0.784127
unweighted	auc_vals	lasso	Non-Infectious	0.837331
unweighted	auc_vals	lasso	Bacterial	0.818642
unweighted	auc_vals	lasso	Viral	0.828798
unweighted	Sensitivity	enet	Non-Infectious	0.152174
unweighted	Sensitivity	enet	Bacterial	0.817844
unweighted	Sensitivity	enet	Viral	0.736607
unweighted	Specificity	enet	Non-Infectious	1
unweighted	Specificity	enet	Bacterial	0.696296
unweighted	Specificity	enet	Viral	0.793651
unweighted	auc_vals	enet	Non-Infectious	0.837684
unweighted	auc_vals	enet	Bacterial	0.82404
unweighted	auc_vals	enet	Viral	0.832341
unweighted	Sensitivity	mrmr	Non-Infectious	0
unweighted	Sensitivity	mrmr	Bacterial	0.765799
unweighted	Sensitivity	mrmr	Viral	0.620536
unweighted	Specificity	mrmr	Non-Infectious	0.997972
unweighted	Specificity	mrmr	Bacterial	0.637037
unweighted	Specificity	mrmr	Viral	0.698413
unweighted	auc_vals	mrmr	Non-Infectious	0.717744
unweighted	auc_vals	mrmr	Bacterial	0.771706
unweighted	auc_vals	mrmr	Viral	0.739909
