# Supplementary material for: A flexible framework for minimal biomarker signature discovery from clinical omics studies without library size normalisation
Source: PLOS Digit Health. 2025 Mar 26;4(3):e0000780. doi: 10.1371/journal.pdig.0000780 (PMC11942414; doi:10.1371/journal.pdig.0000780)
Supplement: S6 Data — (XLSX) [file pdig.0000780.s011.xlsx]

## Sheet: Sheet 1
type	method	kfold 1	kfold 2	kfold 3	kfold 4	kfold 5
weighted	fspls	6	10	3	10	9
weighted	lasso	117	112	124	131	134
weighted	enet	232	217	206	207	229
weighted	mrmr	6	10	3	10	9
unweighted	fspls	10	9	10	10	10
unweighted	lasso	130	135	122	140	129
unweighted	enet	214	203	211	201	184
unweighted	mrmr	10	9	10	10	10
