# Supplementary material for: A flexible framework for minimal biomarker signature discovery from clinical omics studies without library size normalisation
Source: PLOS Digit Health. 2025 Mar 26;4(3):e0000780. doi: 10.1371/journal.pdig.0000780 (PMC11942414; doi:10.1371/journal.pdig.0000780)
Supplement: S7 Data — (XLSX) [file pdig.0000780.s012.xlsx]

## Sheet: Sheet 1
type	measure	method	name	value
weighted	Sensitivity	fspls	CTRL	0.899689
weighted	Sensitivity	fspls	AML	0.92
weighted	Sensitivity	fspls	CLL	0.958333
weighted	Sensitivity	fspls	LYMPH	0.4
weighted	Sensitivity	fspls	MYEL	0.921053
weighted	Specificity	fspls	CTRL	0.853403
weighted	Specificity	fspls	AML	0.991591
weighted	Specificity	fspls	CLL	0.986704
weighted	Specificity	fspls	LYMPH	0.97609
weighted	Specificity	fspls	MYEL	0.945796
weighted	auc_vals	fspls	CTRL	0.914736
weighted	auc_vals	fspls	AML	0.993174
weighted	auc_vals	fspls	CLL	0.993979
weighted	auc_vals	fspls	LYMPH	0.797161
weighted	auc_vals	fspls	MYEL	0.97586
weighted	Sensitivity	lasso	CTRL	0.986781
weighted	Sensitivity	lasso	AML	0.98
weighted	Sensitivity	lasso	CLL	0.979167
weighted	Sensitivity	lasso	LYMPH	0.763636
weighted	Sensitivity	lasso	MYEL	0.973684
weighted	Specificity	lasso	CTRL	0.921466
weighted	Specificity	lasso	AML	0.999299
weighted	Specificity	lasso	CLL	0.9986
weighted	Specificity	lasso	LYMPH	0.990155
weighted	Specificity	lasso	MYEL	0.999305
weighted	auc_vals	lasso	CTRL	0.982779
weighted	auc_vals	lasso	AML	0.999958
weighted	auc_vals	lasso	CLL	0.99914
weighted	auc_vals	lasso	LYMPH	0.946094
weighted	auc_vals	lasso	MYEL	0.999817
weighted	Sensitivity	enet	CTRL	0.989114
weighted	Sensitivity	enet	AML	0.98
weighted	Sensitivity	enet	CLL	0.958333
weighted	Sensitivity	enet	LYMPH	0.745455
weighted	Sensitivity	enet	MYEL	0.973684
weighted	Specificity	enet	CTRL	0.926702
weighted	Specificity	enet	AML	0.999299
weighted	Specificity	enet	CLL	0.997901
weighted	Specificity	enet	LYMPH	0.990858
weighted	Specificity	enet	MYEL	0.999305
weighted	auc_vals	enet	CTRL	0.983902
weighted	auc_vals	enet	AML	0.999958
weighted	auc_vals	enet	CLL	0.999096
weighted	auc_vals	enet	LYMPH	0.950761
weighted	auc_vals	enet	MYEL	0.99989
weighted	Sensitivity	mrmr	CTRL	0.656299
weighted	Sensitivity	mrmr	AML	0.96
weighted	Sensitivity	mrmr	CLL	0.770833
weighted	Sensitivity	mrmr	LYMPH	0.490909
weighted	Sensitivity	mrmr	MYEL	0.842105
weighted	Specificity	mrmr	CTRL	0.858639
weighted	Specificity	mrmr	AML	1
weighted	Specificity	mrmr	CLL	0.924423
weighted	Specificity	mrmr	LYMPH	0.75879
weighted	Specificity	mrmr	MYEL	0.992356
weighted	auc_vals	mrmr	CTRL	0.85175
weighted	auc_vals	mrmr	AML	0.999411
weighted	auc_vals	mrmr	CLL	0.912293
weighted	auc_vals	mrmr	LYMPH	0.609615
weighted	auc_vals	mrmr	MYEL	0.96156
unweighted	Sensitivity	fspls	CTRL	0.778383
unweighted	Sensitivity	fspls	AML	1
unweighted	Sensitivity	fspls	CLL	1
unweighted	Sensitivity	fspls	LYMPH	0.709091
unweighted	Sensitivity	fspls	MYEL	0.973684
unweighted	Specificity	fspls	CTRL	0.95288
unweighted	Specificity	fspls	AML	0.960056
unweighted	Specificity	fspls	CLL	0.971309
unweighted	Specificity	fspls	LYMPH	0.950774
unweighted	Specificity	fspls	MYEL	0.913134
unweighted	auc_vals	fspls	CTRL	0.964719
unweighted	auc_vals	fspls	AML	0.999523
unweighted	auc_vals	fspls	CLL	0.998863
unweighted	auc_vals	fspls	LYMPH	0.883007
unweighted	auc_vals	fspls	MYEL	0.988058
unweighted	Sensitivity	lasso	CTRL	0.998445
unweighted	Sensitivity	lasso	AML	0.92
unweighted	Sensitivity	lasso	CLL	0.875
unweighted	Sensitivity	lasso	LYMPH	0.672727
unweighted	Sensitivity	lasso	MYEL	0.815789
unweighted	Specificity	lasso	CTRL	0.827225
unweighted	Specificity	lasso	AML	0.999299
unweighted	Specificity	lasso	CLL	0.9986
unweighted	Specificity	lasso	LYMPH	0.999297
unweighted	Specificity	lasso	MYEL	1
unweighted	auc_vals	lasso	CTRL	0.978935
unweighted	auc_vals	lasso	AML	0.999846
unweighted	auc_vals	lasso	CLL	0.998921
unweighted	auc_vals	lasso	LYMPH	0.935328
unweighted	auc_vals	lasso	MYEL	0.999744
unweighted	Sensitivity	enet	CTRL	0.998445
unweighted	Sensitivity	enet	AML	0.9
unweighted	Sensitivity	enet	CLL	0.895833
unweighted	Sensitivity	enet	LYMPH	0.654545
unweighted	Sensitivity	enet	MYEL	0.842105
unweighted	Specificity	enet	CTRL	0.82199
unweighted	Specificity	enet	AML	0.999299
unweighted	Specificity	enet	CLL	0.9986
unweighted	Specificity	enet	LYMPH	1
unweighted	Specificity	enet	MYEL	1
unweighted	auc_vals	enet	CTRL	0.980882
unweighted	auc_vals	enet	AML	0.999916
unweighted	auc_vals	enet	CLL	0.999038
unweighted	auc_vals	enet	LYMPH	0.939765
unweighted	auc_vals	enet	MYEL	0.999762
unweighted	Sensitivity	mrmr	CTRL	0.995334
unweighted	Sensitivity	mrmr	AML	0.84
unweighted	Sensitivity	mrmr	CLL	0.458333
unweighted	Sensitivity	mrmr	LYMPH	0
unweighted	Sensitivity	mrmr	MYEL	0.605263
unweighted	Specificity	mrmr	CTRL	0.481675
unweighted	Specificity	mrmr	AML	0.999299
unweighted	Specificity	mrmr	CLL	0.995101
unweighted	Specificity	mrmr	LYMPH	0.999297
unweighted	Specificity	mrmr	MYEL	0.99861
unweighted	auc_vals	mrmr	CTRL	0.882728
unweighted	auc_vals	mrmr	AML	0.999902
unweighted	auc_vals	mrmr	CLL	0.962751
unweighted	auc_vals	mrmr	LYMPH	0.658471
unweighted	auc_vals	mrmr	MYEL	0.983194
