# Supplementary material for: A flexible framework for minimal biomarker signature discovery from clinical omics studies without library size normalisation
Source: PLOS Digit Health. 2025 Mar 26;4(3):e0000780. doi: 10.1371/journal.pdig.0000780 (PMC11942414; doi:10.1371/journal.pdig.0000780)
Supplement: S8 Data — (XLSX) [file pdig.0000780.s013.xlsx]

## Sheet: Sheet 1
data	method	kfold.1	kfold.2	kfold.3	kfold.4	kfold.5
golub	stagewise	1	1	0.925	0.979167	0.94
kaf	stagewise	0.93007	0.936533	0.932127	0.88537	0.916406
Ng	stagewise	0.861607	0.975155	0.915361	0.948148	0.960128
golub	fspls	0.909091	1	0.925	0.9375	0.8
kaf	fspls	0.916601	0.966917	0.942187	0.924324	0.963801
Ng	fspls	0.947368	0.976667	0.922619	0.9872	0.976667
