# Supplementary material for: A flexible framework for minimal biomarker signature discovery from clinical omics studies without library size normalisation
Source: PLOS Digit Health. 2025 Mar 26;4(3):e0000780. doi: 10.1371/journal.pdig.0000780 (PMC11942414; doi:10.1371/journal.pdig.0000780)
Supplement: S9 Data — (XLSX) [file pdig.0000780.s014.xlsx]

## Sheet: Sheet 1
Class	method	Data	Sensitivity	Specificity	AUC
Bacterial	stepAIC	RAPIDS	0.66171	0.744444	0.748713
Viral	stepAIC	RAPIDS	0.669643	0.787302	0.758914
Non-Infectious	stepAIC	RAPIDS	0.391304	0.884381	0.713776
Bacterial	fspls	RAPIDS	0.64684	0.792593	0.77322
Viral	fspls	RAPIDS	0.638393	0.806349	0.793282
Non-Infectious	fspls	RAPIDS	0.652174	0.84787	0.801526
