# Supplementary material for: A flexible framework for minimal biomarker signature discovery from clinical omics studies without library size normalisation
Source: PLOS Digit Health. 2025 Mar 26;4(3):e0000780. doi: 10.1371/journal.pdig.0000780 (PMC11942414; doi:10.1371/journal.pdig.0000780)
Supplement: S10 Data — (XLSX) [file pdig.0000780.s015.xlsx]

## Sheet: Sheet 1
Class	method	Data	Sensitivity	Specificity	AUC
AML	stepAIC	Álvez	0.9	0.987386	0.96775
CLL	stepAIC	Álvez	0.895833	0.970609	0.97058
CTRL	stepAIC	Álvez	0.800933	0.890052	0.929051
LYMPH	stepAIC	Álvez	0.527273	0.86076	0.690334
MYEL	stepAIC	Álvez	0.842105	0.986796	0.97939
AML	fspls	Álvez	1	0.960056	0.999524
CLL	fspls	Álvez	1	0.971309	0.998863
CTRL	fspls	Álvez	0.778383	0.95288	0.964719
LYMPH	fspls	Álvez	0.709091	0.950774	0.883007
MYEL	fspls	Álvez	0.973684	0.913134	0.988058
